# Supplementary material for: Stimuli-Responsive Nanodiamond–Polyelectrolyte Composite Films
Source: Polymers (Basel). 2020 Feb 26;12(3):507. doi: 10.3390/polym12030507 (PMC7182812; doi:10.3390/polym12030507)
Supplement: Supplementary file 1 [file polymers-12-00507-s001.zip]

Archive with 3 entries (2 files):
- polymers-720218/
- polymers-720218/Supplementary-polymers-720218.pdf
- polymers-720218/Video S1.mp4
